# Supplementary material for: The Role of Pro-Inflammatory and Regulatory Signaling by IL-33 in the Brain and Liver: A Focused Systematic Review of Mouse and Human Data and Risk of Bias Assessment of the Literature
Source: Int J Mol Sci. 2020 May 30;21(11):3933. doi: 10.3390/ijms21113933 (PMC7312033; doi:10.3390/ijms21113933)
Supplement: Supplementary file 1 [file ijms-21-03933-s001.zip]

Archive with 2 entries (2 files):
- ijms-805880 supplementary.docx
- ijms-805880 supplementary.xlsm
