# Supplementary material for: The Role of Pro-Inflammatory and Regulatory Signaling by IL-33 in the Brain and Liver: A Focused Systematic Review of Mouse and Human Data and Risk of Bias Assessment of the Literature
Source: Int J Mol Sci. 2020 May 30;21(11):3933. doi: 10.3390/ijms21113933 (PMC7312033; doi:10.3390/ijms21113933)
Supplement: Supplementary file 1 [file ijms-21-03933-s001.zip › ijms-805880 supplementary.xlsm]

## Sheet: Intro
	Instructions for the assessment form					Instructions for the summary					Instructions for the figure					Instructions for generating a print view					Instructions for the discrepancy check

## Sheet: Results
Basic information													Domain 1. Randomization process										Domain 2. Deviations from intended interventions																		Domain 3. Mising outcome data
Time	Unique ID	Assessor	Study ID	Reference	Experimental	Comparator	Outcome	Results	Aim	Effect of adhering to intervention?	Weight	Sources	1.1	1.2	Note for 1.1&1.2	1.3	Note for 1.3	1.0 Algorithm result	1.0 Assessor's Judgement	1.0 General note	1.0 Optional Question	1.0 Note for optional question	2.1	2.2	Note for 2.1&2.2	2.3	Note for 2.3	2.4	Note for 2.4	2.5	Note for 2.5	2.6	Note for 2.6	2.7	Note for 2.7	2.0 Algorithm result	2.0 Assessor's Judgement	2.0 General Notes	2.0 Optional Question	2.0 Note for optional question	3.1	Note for 3.1	3.2	Note for 3.2	3.3	Note for 3.3&3.4	3.4	Note for 3.4 (not use)	3.0 Algorithm result
2020/04/16 09.23	M1	Njoku	Dohi	CNS	Yes		proinflammatory		assignment to intervention (the 'intention-to-treat' effect)	NA	1	Journal article(s) with results of the trial	N	N	mouse study looking at Il-33-/- mice compared B6 control mice	N		High	Some concerns				NI	NI		N		NA		NA		Y		NA		Low					Y		NA		NA		NA		Low
2020/04/20 20.37	M2	Njoku	Jovicic	Liver	Yes		pro-inflammatory		assignment to intervention (the 'intention-to-treat' effect)	NA	1	Journal article(s) with results of the trial	N	N		N		High	Some concerns				N	N		NA		NA		NA		N		N		Some concerns	Some concerns				N		PN		PN		NA		Low
2020/04/20 20.51	M3	Njoku	Sakai	Liver	Yes		pro-inflammatory		assignment to intervention (the 'intention-to-treat' effect)	NA	1	Journal article(s) with results of the trial	N	N		N		High	High				N	N		NA		NA		NA		PY		NA		Low	Low				NI		PY		NA		NA		Low
2020/04/20 20.56	M4	Njoku	Pichery	Liver	Yes		pro-inflammatory		assignment to intervention (the 'intention-to-treat' effect)	NA	1		N	N		N		High	High				N	PN		NA		NA		NA		PY		NA		Low	Low				NI		PN		PN		NA		Low
2020/04/20 21.08	H1	Njoku	Miller	CNS	Yes		pro-inflammatory		assignment to intervention (the 'intention-to-treat' effect)	NA	1		N	N		PN		High	High				PY	PY		PN		NA		NA		NI		N		Some concerns	Some concerns				N		PN		PY		PN		Some concerns
2020/04/20 21.41	H2	Njoku	Chen	CNS	Yes		pro-inflammatory		assignment to intervention (the 'intention-to-treat' effect)	NA	1	Journal article(s) with results of the trial	N	NI		N		Some concerns	Some concerns				PN	PN		NA		NA		NA		PY		NA		Low	Low				PN		PN		NI		NI		High
2020/04/20 21.49	H3	Njoku	Du	CNS	Yes		pro-inflammatory		assignment to intervention (the 'intention-to-treat' effect)	NA	1		N	N		N		High	High				PY	PY		N		NA		NA		PY		NA		Low	Low				PN		PN		PN		NA		Low
2020/04/21 18.06	H4	Njoku	Brunoni	CNS	Yes		pro-inflammatory		assignment to intervention (the 'intention-to-treat' effect)	NA	1		N	N		N		High	Some concerns				PN	NI		N		NA		NA		PY		NA		Low	Low				N		PY		NA		NA		Low
2020/04/21 18.24	M5	Njoku	Yndart	CNS	Yes		pro-inflammatory		assignment to intervention (the 'intention-to-treat' effect)	NA	1		N	N		N		High	High				N	N		NA		NA		NA		PY		NA		Low	Low				N		PY		NA		NA		Low
2020/04/21 18.31	M6	Njoku	Talabot-Ayer	CNS	Yes		regulatory		assignment to intervention (the 'intention-to-treat' effect)	NA	1		N	N		N		High	Some concerns				N	N		NA		NA		NA		PY		NA		Low	Low				N		PY		NA		NA		Low
2020/04/21 18.45	M7	Njoku	Yasuoka	CNS	Yes		pro-inflammatory		assignment to intervention (the 'intention-to-treat' effect)	NA	1		N	N		N		High	Some concerns				N	N		NA		NA		NA		PY		NA		Low	Low				N		PY		NA		NA		Low
2020/04/21 18.50	H5	Njoku	Dhillon	Cardiovascular		Yes	regulatory		assignment to intervention (the 'intention-to-treat' effect)	NA	1	Journal article(s) with results of the trial	N	N		PY		High	Some concerns				NI	NI		N		NA		NA		PY		NA		Low	Low				N		PN		PY		NI		High
2020/04/21 19.50	H6	Njoku	Majewski	Pulmonary	Yes		regulatory		assignment to intervention (the 'intention-to-treat' effect)	NA	1	Journal article(s) with results of the trial	N	N		PY		High	Some concerns				NI	NI		N		NA		NA		PY		NA		Low	Low				N		PY		NA		NA		Low
2020/04/22 19.48	H7	Njoku	Zach	Cardiovascular			Regulatory		assignment to intervention (the 'intention-to-treat' effect)	NA	1	Journal article(s) with results of the trial	NI	NI		NI		Some concerns	Some concerns				NI	NI		N		NI		NI		PY		NI		Low	Low				NI		PN		PY		PY		High
2020/04/22 19.59	B1	Njoku	Kany	Cardiovascular			Pro-inflammatory		assignment to intervention (the 'intention-to-treat' effect)	NA	1	Journal article(s) with results of the trial	NI	NI		NI		Some concerns	Some concerns				NI	NI		PN		NA		NA		PY		NA		Low	Low				NI		PN		PY		NI		High
2020/04/22 20.25	B2	Njoku	Segiet	Cardiovascular			Pro-inflammatory		assignment to intervention (the 'intention-to-treat' effect)	NA	1	Journal article(s) with results of the trial	N	NI		NI		Some concerns	Some concerns				NI	NI		NI		NA		NA		PY		NA		Some concerns	Some concerns				N		PY		NA		NA		Low
2020/04/22 20.35	H8	Njoku	Vianello	Cardiovascular			Regulatory		assignment to intervention (the 'intention-to-treat' effect)	NA	1	Journal article(s) with results of the trial	NI	NI		NI		Some concerns	Some concerns				N	N		NA		NA		NA		NI		N		Some concerns	Some concerns				NI		PN		PY		NI		High
2020/04/22 20.45	B3	Njoku	Pusceddu	Cardiovascular			Pro-inflammatory		assignment to intervention (the 'intention-to-treat' effect)	NA	1	Journal article(s) with results of the trial	NI	NI		NI		Some concerns	Some concerns				NI	NI		PN		NA		NA		NI		NI		High	High				NI		PN		PY		NI		High
2020/04/23 08.54	M8	Njoku	Legere	Cardiovascular			Regulatory		assignment to intervention (the 'intention-to-treat' effect)	NA	1	Journal article(s) with results of the trial	N	N		N		High	High				NI	NI		N		NA		NA		PY		NA		Low	Low				NI		PN		PY		PY		High
2020/04/23 09.28	H9	Njoku	Ghali	Cardiovascular			Pro-inflammatory		assignment to intervention (the 'intention-to-treat' effect)	NA	1	Journal article(s) with results of the trial	NI	NI		NI		Some concerns	Some concerns				NI	NI		N		NA		NA		Y		NA		Low	Low				NI		PN		PY		NI		High
2020/04/23 09.32	H10	Njoku	Chen	CNS			Regulatory		assignment to intervention (the 'intention-to-treat' effect)	NA	1	Journal article(s) with results of the trial	NI	NI		NI		Some concerns	Some concerns				N	N		NA		NA		NA		PY		NA		Low	Low				N		PY		NA		NA		Low
2020/04/23 09.39	M9	Njoku	Altara	Cardiovascular			Regulatory		assignment to intervention (the 'intention-to-treat' effect)	NA	1	Journal article(s) with results of the trial	NI	NI		NI		Some concerns	Some concerns				NI	NI		N		NA		NA		PY		NA		Low	Low				NI		PY		NA		NA		Low
2020/04/23 09.48	H11	Njoku	Aimo	Cardiovascular			Pro-inflammatory		assignment to intervention (the 'intention-to-treat' effect)	NA	1	Journal article(s) with results of the trial	N	NI		N		Some concerns	Some concerns				N	N		NA		NA		NA		PY		NA		Low	Low				N		PY		NA		NA		Low
2020/04/23 09.55	H12	Njoku	McCarthy	Cardiovascular			Regulatory		assignment to intervention (the 'intention-to-treat' effect)	NA	1	Journal article(s) with results of the trial	N	N		NI		High	High				N	N		NA		NA		NA		PY		NA		Low	Low				N		PY		NA		NA		Low
2020/04/23 10.07	H13	Njoku	Kyrchtiuk	Cardiovascular	Yes		Regulatory		assignment to intervention (the 'intention-to-treat' effect)	NA	1	Journal article(s) with results of the trial	N	N		N		High	High				NI	NI		N		NA		NA		Y		NA		Low	Low				N		Y		NA		NA		Low
2020/04/23 10.16	H14	Njoku	Liu	Cardiovascular	Yes		Regulatory		assignment to intervention (the 'intention-to-treat' effect)	NA	1	Journal article(s) with results of the trial	N	N		N		High	High				N	N		NA		NA		NA		N		PN		Some concerns	Some concerns				N		PY		NA		NA		Low
2020/04/23 10.23	H15	Njoku	Dhillon	Cardiovascular	Yes		Regulatory		assignment to intervention (the 'intention-to-treat' effect)	NA	1	Journal article(s) with results of the trial	N	N		PN		High	High				N	N		NA		NA		NA		PY		NA		Low	Low				N		Y		NA		NA		Low
2020/04/23 10.32	M10	Njoku	Chen	Cardiovascular			Regulatory		assignment to intervention (the 'intention-to-treat' effect)	NA	1	Journal article(s) with results of the trial	N	N	This review discusses the role of IL-33 in graft rejection after heart transplantation in a ST2-/- mouse model	N		High	High				N	N		NA		NA		NA		NI		N		Some concerns	Some concerns				N		PN		PY		PY		High
2020/04/23 20.02	H16	Njoku	Johansson	Pulmonary			Regulatory		assignment to intervention (the 'intention-to-treat' effect)	NA	1		N	N	This review article discusses the importance of the role of IL-33 during development	N		High	High				N	N		NA		NA		NA		NI		NI		High	High				N		PY		NA		NA		Low
2020/04/23 20.18	M11	Njoku	Kabata	Pulmonary			Regulatory		assignment to intervention (the 'intention-to-treat' effect)	NA	1	Journal article(s) with results of the trial	N	N	This review discussed the role of ILC2s in activating IL-33 and other important cytokines and signaling molecules	NI		High	High				N	N		NA		NA		NA		PY		NA		Low	Low				N		PN		PY		PY		High
2020/04/23 20.38	H17	Njoku	De Grove	Pulmonary			Regulatory		assignment to intervention (the 'intention-to-treat' effect)	NA	1	Journal article(s) with results of the trial	N	N	This review identifies the role of particulate matter on airway inflammation as well as the effects of mediator cytokines	NI		High	High				N	N		NA		NA		NA		NI		N		Some concerns	Some concerns				N		PY		NA		NA		Low
2020/04/24 17.05	M12	Njoku	Zhao	Pulmonary	Yes		Pro-inflammatory		assignment to intervention (the 'intention-to-treat' effect)	NA	1	Journal article(s) with results of the trial	N	N	This mouse study aimed to identify which BM-derived progenitor cells played a role in lung injury and fibrosis	NI		High	High				N	N		NA		NA		NA		PY		NA		Low	Low				N		PN		PY		NI		High
2020/04/24 17.09	M13	Njoku	Hirahara	Pulmonary			Regulatory		assignment to intervention (the 'intention-to-treat' effect)	NA	1	Journal article(s) with results of the trial	N	NI	This review focused on understanding IL-33-induced eosinophilic inflammation	NI		Some concerns	Some concerns				N	N		NA		NA		NA		PY		NA		Low	Low				N		PY		NA		NA		Low
2020/04/24 17.19	M14	Njoku	Nechama	Pulmonary	Yes		Pro-inflammatory		assignment to intervention (the 'intention-to-treat' effect)	NA	1	Journal article(s) with results of the trial	N	N		N		High	High				N	N		NA		NA		NA		NI		N		Some concerns	Some concerns				N		PY		NA		NA		Low
2020/04/24 19.42	H18	Njoku	Gorska	Pulmonary		Yes	Pro-inflammatory		assignment to intervention (the 'intention-to-treat' effect)	NA	1	Journal article(s) with results of the trial	N	N	This study aims to evaluate the expression of IL-33 in respiratory samples from patients with asthma and COPD	PN		High	High				NI	NI		N		NA		NA		NI		N		Some concerns	Some concerns				N		PN		PY		NI		High
2020/04/24 20.35	H19	Njoku	Rossios	Pulmonary	Yes		Pro-inflammatory		assignment to intervention (the 'intention-to-treat' effect)	NA	1	Journal article(s) with results of the trial	N	N	This was a clinical trial that attempted to define the airway inflammatory process in humans	N		High	High				NI	NI		N		NA		NA		NI		N		Some concerns	Some concerns				N		PN		Y		NI		High
2020/04/24 20.55	H20	Njoku	Lee	Pulmonary	Yes		Regulatory		assignment to intervention (the 'intention-to-treat' effect)	NA	1	Journal article(s) with results of the trial	N	NI		PN		Some concerns	Some concerns				N	N		NA		NA		NA		NI		N		Some concerns	Some concerns				N		PY		NA		NA		Low
2020/04/24 21.01	H21	Njoku	Paplinska-Goryca	Pulmonary		Yes	Regulatory		assignment to intervention (the 'intention-to-treat' effect)	NA	1	Journal article(s) with results of the trial	N	NI		N		Some concerns	Some concerns				N	N		NA		NA		NA		NI		N		Some concerns	Some concerns				N		PN		PY		NI		High
2020/04/24 21.14	H22	Njoku	Liu	Pulmonary	Yes		Pro-inflammatory		assignment to intervention (the 'intention-to-treat' effect)	NA	1	Journal article(s) with results of the trial	N	N		N		High	High				N	N		NA		NA		NA		NI		PN		Some concerns	Some concerns				N		PN		PY		NI		High
2020/04/24 21.25	M15	Njoku	Verheijden	Pulmonary		Yes	Regulatory		assignment to intervention (the 'intention-to-treat' effect)	NA	1	Journal article(s) with results of the trial	PY	N		N		High	High				N	PN		NA		NA		NA		NI		N		Some concerns	Some concerns				PY		NA		NA		NA		Low
2020/04/24 21.50	H23	Njoku	Castanhinha	Pulmonary	Yes		Regulatory		assignment to intervention (the 'intention-to-treat' effect)	NA	1	Journal article(s) with results of the trial	N	N		N		High	High				N	N		NA		NA		NA		PY		NA		Low	Low				N		PY		NA		NA		Low
2020/04/24 21.59	H24	Njoku	Siva	Pulmonary	Yes		Pro-inflammatory		assignment to intervention (the 'intention-to-treat' effect)	NA	1	Journal article(s) with results of the trial	PY	N		PN		High	High				PN	N		NA		NA		NA		NI		N		Some concerns	Some concerns				PY		NA		NA		NA		Low
2020/04/24 22.04	H25	Njoku	Lai	Pulmonary	Yes		Pro-inflammatory		assignment to intervention (the 'intention-to-treat' effect)	NA	1	Journal article(s) with results of the trial	N	NI		NI		Some concerns	Some concerns				N	NI		N		NA		NA		NI		N		Some concerns	Some concerns				N		PN		NI		NI		High
2020/04/24 22.12	H26	Njoku	Hu	Pulmonary		Yes	Regulatory		assignment to intervention (the 'intention-to-treat' effect)	NA	1	Journal article(s) with results of the trial	N	NI		N		Some concerns	Some concerns				NI	N		N		NA		NA		NI		N		Some concerns	Some concerns				N		Y		NA		NA		Low
2020/04/24 22.21	M16	Njoku	Luzina	Pulmonary	Yes		Pro-inflammatory		assignment to intervention (the 'intention-to-treat' effect)	NA	1	Journal article(s) with results of the trial	N	NI		N		Some concerns	Some concerns				NI	NI		N		NA		NA		NI		N		Some concerns	Some concerns				N		PY		NA		NA		Low
2020/04/24 22.33	M17	Njoku	Nelson	Pulmonary	Yes		Pro-inflammatory		assignment to intervention (the 'intention-to-treat' effect)	NA	1	Journal article(s) with results of the trial	N	NI		N		Some concerns	Some concerns				NI	NI		N		NA		NA		PY		NA		Low	Low				N		PN		Y		Y		High
2020/04/25 00.00	B4	Njoku	Barbier	Liver			Pro-inflammatory		assignment to intervention (the 'intention-to-treat' effect)	NA	1	Journal article(s) with results of the trial	N	N		N		High	High				N	N		NA		NA		NA		NI		N		Some concerns	Some concerns				N		PY		NA		NA		Low
2020/04/25 00.02	B5	Njoku	Jin	Liver			Pro-inflammatory		assignment to intervention (the 'intention-to-treat' effect)	NA	1	Journal article(s) with results of the trial	N	N		N		High	High				N	N		NA		NA		NA		NI		N		Some concerns	Some concerns				N		PY		NA		NA		Low
2020/04/25 00.04	B6	Njoku	Kotsiou	Liver			Pro-inflammatory		assignment to intervention (the 'intention-to-treat' effect)	NA	1	Journal article(s) with results of the trial	N	N		NI		High	High				N	N		NA		NA		NA		PY		NA		Low	Low				N		PY		NA		NA		Low
2020/04/25 00.07	M18	Njoku	Ferhat	Liver			Pro-inflammatory		assignment to intervention (the 'intention-to-treat' effect)	NA	1	Journal article(s) with results of the trial	N	N		N		High	High				N	N		NA		NA		NA		PY		NA		Low	Low				N		PY		NA		NA		Low
2020/04/25 00.09	M19	Njoku	Hong	Liver			Regulatory		assignment to intervention (the 'intention-to-treat' effect)	NA	1	Journal article(s) with results of the trial	N	N		N		High	High				N	NI		N		NA		NA		PY		NA		Low	Low				N		PY		NA		NA		Low
2020/04/25 00.11	M20	Njoku	Neumann	Liver			Pro-inflammatory		assignment to intervention (the 'intention-to-treat' effect)	NA	1	Journal article(s) with results of the trial	N	N		N		High	High				N	N		NA		NA		NA		NI		N		Some concerns	Some concerns				N		PY		NA		NA		Low
2020/04/25 00.14	M21	Njoku	Fairlie-Clarke	CNS			Regulatory		assignment to intervention (the 'intention-to-treat' effect)	NA	1	Journal article(s) with results of the trial	N	N		N		High	High				N	N		NA		NA		NA		PY		NA		Low	Low				N		PY		NA		NA		Low
2020/04/25 00.17	M22	Njoku	Wang	CNS			Pro-inflammatory		assignment to intervention (the 'intention-to-treat' effect)	NA	1	Journal article(s) with results of the trial	N	N		N		High	High				N	NI		N		NA		NA		NI		PN		Some concerns	Some concerns				N		PY		NA		NA		Low
2020/04/25 00.19	M23	Njoku	Brown	CNS			Pro-inflammatory		assignment to intervention (the 'intention-to-treat' effect)	NA	1	Journal article(s) with results of the trial	N	N		N		High	High				N	N		NA		NA		NA		PY		NA		Low	Low				N		PY		NA		NA		Low
2020/04/25 00.22	M24	Njoku	Abd	CNS			Pro-inflammatory		assignment to intervention (the 'intention-to-treat' effect)	NA	1	Journal article(s) with results of the trial	N	N		N		High	High				N	N		NA		NA		NA		PY		NA		Low	Low				N		PY		NA		NA		Low
[truncated: 35 more columns]

## Sheet: Summary
Unique ID	Reviewer	Study ID	Reference	Experimental	Comparator	Outcome	Result	Aim	Effect of adhering to intervention?	Weight	Randomization process	Deviations from intended interventions	Mising outcome data	Measurement of the outcome	Selection of the reported result	Overall Bias					Randomization process	Deviations from intended interventions	Mising outcome data	Measurement of the outcome	Selection of the reported result	Overall Bias
M1	Njoku	Dohi	CNS	Yes		proinflammatory		assignment to intervention (the 'intention-to-treat' effect)	NA	1	Some concerns									Assignment to intervention (the 'intention-to-treat' effect)
M2	Njoku	Jovicic	Liver	Yes		pro-inflammatory		assignment to intervention (the 'intention-to-treat' effect)	NA	1	Some concerns	Some concerns	Low	Low	Some concerns	Some concerns				Total number of study = 56
M3	Njoku	Sakai	Liver	Yes		pro-inflammatory		assignment to intervention (the 'intention-to-treat' effect)	NA	1	High	Low	Low	High	Some concerns	High				Low risk	0	55.4	64.3	75	16.1	0
M4	Njoku	Pichery	Liver	Yes		pro-inflammatory		assignment to intervention (the 'intention-to-treat' effect)	NA	1	High	Low	Low	Low	Low	Some concerns				Some concerns	42.9	39.3	12.5	12.5	73.2	32.1
H1	Njoku	Miller	CNS	Yes		pro-inflammatory		assignment to intervention (the 'intention-to-treat' effect)	NA	1	High	Some concerns	Some concerns	Low	Some concerns	High				High risk	57.1	3.6	21.4	10.7	8.9	62.5
H2	Njoku	Chen	CNS	Yes		pro-inflammatory		assignment to intervention (the 'intention-to-treat' effect)	NA	1	Some concerns	Low	Some concerns	Low	Some concerns	Some concerns				Adhering to intervention (the 'per-protocol' effect)
H3	Njoku	Du	CNS	Yes		pro-inflammatory		assignment to intervention (the 'intention-to-treat' effect)	NA	1	High	Low	Low	Some concerns	High	High				Total number of study = 0
H4	Njoku	Brunoni	CNS	Yes		pro-inflammatory		assignment to intervention (the 'intention-to-treat' effect)	NA	1	Some concerns	Low	Low	Low	Some concerns	Some concerns				Low risk
M5	Njoku	Yndart	CNS	Yes		pro-inflammatory		assignment to intervention (the 'intention-to-treat' effect)	NA	1	High	Low	Low	Low	Some concerns	High				Some concerns
M6	Njoku	Talabot-Ayer	CNS	Yes		regulatory		assignment to intervention (the 'intention-to-treat' effect)	NA	1	Some concerns	Low	Low	Low	High	Some concerns				High risk
M7	Njoku	Yasuoka	CNS	Yes		pro-inflammatory		assignment to intervention (the 'intention-to-treat' effect)	NA	1	Some concerns	Low	Low	High	Some concerns	High
H5	Njoku	Dhillon	Cardiovascular		Yes	regulatory		assignment to intervention (the 'intention-to-treat' effect)	NA	1	Some concerns	Low	Some concerns	Low	Some concerns	Some concerns
H6	Njoku	Majewski	Pulmonary	Yes		regulatory		assignment to intervention (the 'intention-to-treat' effect)	NA	1	Some concerns	Low	Low	Some concerns	Some concerns	Some concerns
H7	Njoku	Zach	Cardiovascular			Regulatory		assignment to intervention (the 'intention-to-treat' effect)	NA	1	Some concerns	Low	High	High	Some concerns	High
B1	Njoku	Kany	Cardiovascular			Pro-inflammatory		assignment to intervention (the 'intention-to-treat' effect)	NA	1	Some concerns	Low	High	Some concerns	Some concerns	High
B2	Njoku	Segiet	Cardiovascular			Pro-inflammatory		assignment to intervention (the 'intention-to-treat' effect)	NA	1	Some concerns	Some concerns	Low	Low	High	High
H8	Njoku	Vianello	Cardiovascular			Regulatory		assignment to intervention (the 'intention-to-treat' effect)	NA	1	Some concerns	Some concerns	High	High	Some concerns	High
B3	Njoku	Pusceddu	Cardiovascular			Pro-inflammatory		assignment to intervention (the 'intention-to-treat' effect)	NA	1	Some concerns	High	High	Some concerns	Some concerns	High
M8	Njoku	Legere	Cardiovascular			Regulatory		assignment to intervention (the 'intention-to-treat' effect)	NA	1	High	Low	Some concerns	High	Some concerns	High
H9	Njoku	Ghali	Cardiovascular			Pro-inflammatory		assignment to intervention (the 'intention-to-treat' effect)	NA	1	Some concerns	Low	High	Low	Some concerns	High
H10	Njoku	Chen	CNS			Regulatory		assignment to intervention (the 'intention-to-treat' effect)	NA	1	Some concerns	Low	Low	Low	Some concerns
M9	Njoku	Altara	Cardiovascular			Regulatory		assignment to intervention (the 'intention-to-treat' effect)	NA	1	Some concerns	Low	Low	Low	Some concerns	Some concerns
H11	Njoku	Aimo	Cardiovascular			Pro-inflammatory		assignment to intervention (the 'intention-to-treat' effect)	NA	1	Some concerns	Low	Low	Low	Some concerns	Some concerns
H12	Njoku	McCarthy	Cardiovascular			Regulatory		assignment to intervention (the 'intention-to-treat' effect)	NA	1	High	Low	Low	Low	Some concerns	Some concerns
H13	Njoku	Kyrchtiuk	Cardiovascular	Yes		Regulatory		assignment to intervention (the 'intention-to-treat' effect)	NA	1	High	Low	Low	Low	Some concerns	Some concerns
H14	Njoku	Liu	Cardiovascular	Yes		Regulatory		assignment to intervention (the 'intention-to-treat' effect)	NA	1	High	Some concerns	Low	Low	Low	Some concerns
H15	Njoku	Dhillon	Cardiovascular	Yes		Regulatory		assignment to intervention (the 'intention-to-treat' effect)	NA	1	High	Low	Low	Low	High	High
M10	Njoku	Chen	Cardiovascular			Regulatory		assignment to intervention (the 'intention-to-treat' effect)	NA	1	High	Some concerns	Some concerns	Low	Low	Some concerns
H16	Njoku	Johansson	Pulmonary			Regulatory		assignment to intervention (the 'intention-to-treat' effect)	NA	1	High	High	Low	Low	Some concerns	High
M11	Njoku	Kabata	Pulmonary			Regulatory		assignment to intervention (the 'intention-to-treat' effect)	NA	1	High	Low	High	Low	Some concerns	High
H17	Njoku	De Grove	Pulmonary			Regulatory		assignment to intervention (the 'intention-to-treat' effect)	NA	1	High	Some concerns	Low	Low	Some concerns	High
M12	Njoku	Zhao	Pulmonary	Yes		Pro-inflammatory		assignment to intervention (the 'intention-to-treat' effect)	NA	1	High	Low	Some concerns	High	High	High
M13	Njoku	Hirahara	Pulmonary			Regulatory		assignment to intervention (the 'intention-to-treat' effect)	NA	1	Some concerns	Low	Low	Low	Some concerns	Some concerns
M14	Njoku	Nechama	Pulmonary	Yes		Pro-inflammatory		assignment to intervention (the 'intention-to-treat' effect)	NA	1	High	Some concerns	Low	Low	Some concerns	High
H18	Njoku	Gorska	Pulmonary		Yes	Pro-inflammatory		assignment to intervention (the 'intention-to-treat' effect)	NA	1	High	Some concerns	High	Low	Low	High
H19	Njoku	Rossios	Pulmonary	Yes		Pro-inflammatory		assignment to intervention (the 'intention-to-treat' effect)	NA	1	High	Some concerns	High	Low	Some concerns	High
H20	Njoku	Lee	Pulmonary	Yes		Regulatory		assignment to intervention (the 'intention-to-treat' effect)	NA	1	Some concerns	Some concerns	Some concerns	Low	Some concerns	Some concerns
H21	Njoku	Paplinska-Goryca	Pulmonary		Yes	Regulatory		assignment to intervention (the 'intention-to-treat' effect)	NA	1	Some concerns	Some concerns	High	Low	Some concerns	High
H22	Njoku	Liu	Pulmonary	Yes		Pro-inflammatory		assignment to intervention (the 'intention-to-treat' effect)	NA	1	High	Some concerns	High	Low	Low
M15	Njoku	Verheijden	Pulmonary		Yes	Regulatory		assignment to intervention (the 'intention-to-treat' effect)	NA	1	High	Some concerns	Low	Low	Low	High
H23	Njoku	Castanhinha	Pulmonary	Yes		Regulatory		assignment to intervention (the 'intention-to-treat' effect)	NA	1	High	Low	Low	Low	Some concerns	High
H24	Njoku	Siva	Pulmonary	Yes		Pro-inflammatory		assignment to intervention (the 'intention-to-treat' effect)	NA	1	High	Some concerns	Low	Some concerns	Some concerns	High
H25	Njoku	Lai	Pulmonary	Yes		Pro-inflammatory		assignment to intervention (the 'intention-to-treat' effect)	NA	1	Some concerns	Some concerns	High	Low	Some concerns	High
H26	Njoku	Hu	Pulmonary		Yes	Regulatory		assignment to intervention (the 'intention-to-treat' effect)	NA	1	Some concerns	Some concerns	Low	Low	Low	Some concerns
M16	Njoku	Luzina	Pulmonary	Yes		Pro-inflammatory		assignment to intervention (the 'intention-to-treat' effect)	NA	1	Some concerns	Some concerns	Low	Low	Low	Some concerns
M17	Njoku	Nelson	Pulmonary	Yes		Pro-inflammatory		assignment to intervention (the 'intention-to-treat' effect)	NA	1	Some concerns	Low	High	Low	Some concerns	High
B4	Njoku	Barbier	Liver			Pro-inflammatory		assignment to intervention (the 'intention-to-treat' effect)	NA	1	High	Some concerns	Low	Low	Low	High
B5	Njoku	Jin	Liver			Pro-inflammatory		assignment to intervention (the 'intention-to-treat' effect)	NA	1	High	Some concerns	Low	Some concerns	Some concerns	High
B6	Njoku	Kotsiou	Liver			Pro-inflammatory		assignment to intervention (the 'intention-to-treat' effect)	NA	1	High	Low	Low	Low	Some concerns	High
M18	Njoku	Ferhat	Liver			Pro-inflammatory		assignment to intervention (the 'intention-to-treat' effect)	NA	1	High	Low	Low	Some concerns	Some concerns	High
M19	Njoku	Hong	Liver			Regulatory		assignment to intervention (the 'intention-to-treat' effect)	NA	1	High	Low	Low	Low	Some concerns	High
M20	Njoku	Neumann	Liver			Pro-inflammatory		assignment to intervention (the 'intention-to-treat' effect)	NA	1	High	Some concerns	Low	Low	Some concerns	High
M21	Njoku	Fairlie-Clarke	CNS			Regulatory		assignment to intervention (the 'intention-to-treat' effect)	NA	1	High	Low	Low	Low	Some concerns	Some concerns
M22	Njoku	Wang	CNS			Pro-inflammatory		assignment to intervention (the 'intention-to-treat' effect)	NA	1	High	Some concerns	Low	Low	Some concerns	High
M23	Njoku	Brown	CNS			Pro-inflammatory		assignment to intervention (the 'intention-to-treat' effect)	NA	1	High	Low	Low	Low	Some concerns	High
M24	Njoku	Abd	CNS			Pro-inflammatory		assignment to intervention (the 'intention-to-treat' effect)	NA	1	High	Low	Low	Low	Some concerns	High

## Sheet: Figures
Studies with intention-to-treat	Unique ID	Study ID	Experimental	Comparator	Outcome	Weight	Randomization process	Deviations from intended interventions	Missing outcome data	Measurement of the outcome	Selection of the reported result	Overall					Studies with pre-protocol	Unique ID	Study ID	Experimental	Comparator	Outcome	Weight	Randomization process	Deviations from intended interventions	Missing outcome data	Measurement of the outcome	Selection of the reported result	Overall

## Sheet: Print_format (PP)
Unique ID		Study ID		Assessor
Ref or Label		Aim	adhering to intervention (the 'per-protocol' effect)	The effect of adhering to intervention…
Experimental		Comparator		Source
Outcome		Results		Weight
Domain	Signalling question			Response	Comments
Bias arising from the randomization process	1.1 Was the allocation sequence random?
	1.2 Was the allocation sequence concealed until participants were enrolled and assigned to interventions?
	1.3 Did baseline differences between intervention groups suggest a problem with the randomization process?
	Risk of bias judgement
Bias due to deviations from intended interventions	2.1 Were participants aware of their assigned intervention during the trial?
	2.2 Were carers and people delivering the interventions aware of participants' assigned intervention during the trial?
	2.3. [If applicable:] If Y/PY/NI to 2.1 or 2.2: Were important non-protocol interventions balanced across intervention groups?
	2.4. [If applicable:] Were there failures in implementing the intervention that could have affected the outcome?
	2.5. [If applicable:] Was there non-adherence to the assigned intervention regimen that could have affected participants’ outcomes?
	2.6. If N/PN/NI to 2.3, or Y/PY/NI to 2.4 or 2.5: Was an appropriate analysis used to estimate the effect of adhering to the intervention?
	Risk of bias judgement
Bias due to missing outcome data	3.1 Were data for this outcome available for all, or nearly all, participants randomized?
	3.2 If N/PN/NI to 3.1: Is there evidence that result was not biased by missing outcome data?
	3.3 If N/PN to 3.2: Could missingness in the outcome depend on its true value?
	3.4 If Y/PY/NI to 3.3: Is it likely that missingness in the outcome depended on its true value?
	Risk of bias judgement
Bias in measurement of the outcome	4.1 Was the method of measuring the outcome inappropriate?
	4.2 Could measurement or ascertainment of the outcome have differed between intervention groups?
	4.3 Were outcome assessors aware of the intervention received by study participants?
	4.4 If Y/PY/NI to 4.3: Could assessment of the outcome have been influenced by knowledge of intervention received?
	4.5 If Y/PY/NI to 4.4: Is it likely that assessment of the outcome was influenced by knowledge of intervention received?
	Risk of bias judgement
Bias in selection of the reported result	5.1 Were the data that produced this result analysed in accordance with a pre-specified analysis plan that was finalized before unblinded outcome data were available for analysis?
	5.2 ... multiple eligible outcome measurements (e.g. scales, definitions, time points) within the outcome domain?
	5.3 ... multiple eligible analyses of the data?
	Risk of bias judgement
Overall bias	Risk of bias judgement

## Sheet: Print_format (ITT)
Unique ID		Study ID		Assessor
Ref or Label		Aim	assignment to intervention (the 'intention-to-treat' effect)
Experimental		Comparator		Source
Outcome		Results		Weight
Domain	Signalling question			Response	Comments
Bias arising from the randomization process	1.1 Was the allocation sequence random?
	1.2 Was the allocation sequence concealed until participants were enrolled and assigned to interventions?
	1.3 Did baseline differences between intervention groups suggest a problem with the randomization process?
	Risk of bias judgement
Bias due to deviations from intended interventions	2.1.Were participants aware of their assigned intervention during the trial?
	2.2.Were carers and people delivering the interventions aware of participants' assigned intervention during the trial?
	2.3. If Y/PY/NI to 2.1 or 2.2: Were there deviations from the intended intervention that arose because of the experimental context?
	2.4 If Y/PY to 2.3: Were these deviations likely to have affected the outcome?
	2.5. If Y/PY/NI to 2.4: Were these deviations from intended intervention balanced between groups?
	2.6 Was an appropriate analysis used to estimate the effect of assignment to intervention?
	2.7 If N/PN/NI to 2.6: Was there potential for a substantial impact (on the result) of the failure to analyse participants in the group to which they were randomized?
	Risk of bias judgement
Bias due to missing outcome data	3.1 Were data for this outcome available for all, or nearly all, participants randomized?
	3.2 If N/PN/NI to 3.1: Is there evidence that result was not biased by missing outcome data?
	3.3 If N/PN to 3.2: Could missingness in the outcome depend on its true value?
	3.4 If Y/PY/NI to 3.3: Is it likely that missingness in the outcome depended on its true value?
	Risk of bias judgement
Bias in measurement of the outcome	4.1 Was the method of measuring the outcome inappropriate?
	4.2 Could measurement or ascertainment of the outcome have differed between intervention groups?
	4.3 Were outcome assessors aware of the intervention received by study participants?
	4.4 If Y/PY/NI to 4.3: Could assessment of the outcome have been influenced by knowledge of intervention received?
	4.5 If Y/PY/NI to 4.4: Is it likely that assessment of the outcome was influenced by knowledge of intervention received?
	Risk of bias judgement
Bias in selection of the reported result	5.1 Were the data that produced this result analysed in accordance with a pre-specified analysis plan that was finalized before unblinded outcome data were available for analysis?
	5.2 ... multiple eligible outcome measurements (e.g. scales, definitions, time points) within the outcome domain?
	5.3 ... multiple eligible analyses of the data?
	Risk of bias judgement
Overall bias	Risk of bias judgement

## Sheet: Function Tab
	Journal article(s) with results of the trial	NA	Yes		1.1 Was the allocation sequence random?		2.1 Were participants aware of their assigned intervention during the trial?	2.1 Were participants aware of their assigned intervention during the trial?		3.1 Were data for this outcome available for all, or nearly all, participants randomized?	Individually Randomized, Parallel Group Trials	4.1 Was the method of measuring the outcome inappropriate?	assignment to intervention (the 'intention-to-treat' effect)	5.1 Were the data that produced this result analysed in accordance with a pre-specified analysis plan that was finalized before unblinded outcome data were available for analysis?				occurance of non-protocol interventions
NA	Trial protocol	Favours experimental	No (Please include reasons in the note)	Y	1.2 Was the allocation sequence concealed until participants were enrolled and assigned to interventions?	Low	2.2 Were carers and people delivering the interventions aware of participants' assigned intervention during the trial?	2.2 Were carers and people delivering the interventions aware of participants' assigned intervention during the trial?		3.2 If N/PN/NI to 3.1: Is there evidence that the result was not biased by missing outcome data?		4.2 Could measurement or ascertainment of the outcome have differed between intervention groups?	adhering to intervention (the 'per-protocol' effect)	5.2 ... multiple eligible outcome measurements (e.g. scales, definitions, time points) within the outcome domain?				failures in implementing the intervention that could have affected the outcome
Y	Statistical analysis plan (SAP)	Favours comparator		PY	1.3 Did baseline differences between intervention groups suggest a problem with the randomization process?	High	2.3 [if applicable:] If Y/PY/NI to 2.1 or 2.2: Were important non- protocol interventions balanced across intervention groups?	2.3 If Y/PY/NI to 2.1 or 2.2: Were there deviations from the intended intervention that arose because of the experimental context?		3.3 If N/PN to 3.2: Could missingness in the outcome depend on its true value?		4.3 If N/PN/NI to 4.1 and 4.2: Were outcome assessors aware of the intervention received by study participants?		5.3 ... multiple eligible analyses of the data?				non-adherence to their assigned intervention by trial participants
PY	Non-commercial trial registry record (e.g. ClinicalTrials.gov record)	Towards null		PN		Some concerns	2.4 [if applicable:] Were there failures in implementing the intervention that could have affected the outcome?	2.4 If Y/PY to 2.3: Were these deviations likely to have affected the outcome?		3.4 If Y/PY/NI to 3.3: Is it likely that missingness in the outcome depended on its true value?		4.4 If Y/PY/NI to 4.3: Could assessment of the outcome have been influenced by knowledge of intervention received?
PN	Company-owned trial registry record (e.g. GSK Clinical Study Register record)	Away from null		N			2.5 [if applicable:] Was there non-adherence to the assigned intervention regimen that could have affected participants’ outcomes?	2.5. If Y/PY/NI to 2.4: Were these deviations from intended intervention balanced between groups?				4.5 If Y/PY/NI to 4.4: Is it likely that assessment of the outcome was influenced by knowledge of intervention received?
N	“Grey literature” (e.g. unpublished thesis)	Unpredictable		NI			2.6 If N/PN/NI to 2.3, or Y/PY/NI to 2.4 or 2.5: Was an appropriate analysis used to estimate the effect of adhering to the intervention?	2.6 Was an appropriate analysis used to estimate the effect of assignment to intervention?
NI	Conference abstract(s) about the trial							2.7 If N/PN/NI to 2.6: Was there potential for a substantial impact (on the result) of the failure to analyse participants in the group to which they were randomized?
	Regulatory document (e.g. Clinical Study Report, Drug Approval Package)
	Research ethics application
	Grant database summary (e.g. NIH RePORTER, UKRI Gateway to Research)
	Personal communication with trialist
	Personal communication with the sponsor
